# Supplementary material for: Enhancing short-packet communications: BLER performance in RIS-assisted ambient backscatter NOMA systems
Source: PLoS One. 2025 Aug 5;20(8):e0328545. doi: 10.1371/journal.pone.0328545 (PMC12324139; doi:10.1371/journal.pone.0328545)
Supplement: S1_MATLAB_code — (ZIP) [file pone.0328545.s001.zip]

Archive with 31 entries (30 files):
- code/
- code/Fig1.eps
- code/Fig1.fig
- code/Fig1.m
- code/Fig1New.fig
- code/Fig2.eps
- code/Fig2.fig
- code/Fig2.m
- code/Fig3.eps
- code/Fig3.fig
- code/Fig3.m
- code/Fig4.eps
- code/Fig4.fig
- code/Fig4.m
- code/Fig5.eps
- code/fig5.fig
- code/Fig5.m
- code/Fig6.eps
- code/Fig6.fig
- code/Fig6.m
- code/Fig7.eps
- code/Fig7.fig
- code/Fig7.m
- code/magnifyOnFigure.m
- code/SoSanh.eps
- code/SoSanh.fig
- code/SoSanh.jpg
- code/SoSanh.m
- code/U1_xi_Ana.m
- code/U2_x2_Ana.m
- code/Ui_Simulation.m
