# Supplementary material for: Enhancing short-packet communications: BLER performance in RIS-assisted ambient backscatter NOMA systems
Source: PLoS One. 2025 Aug 5;20(8):e0328545. doi: 10.1371/journal.pone.0328545 (PMC12324139; doi:10.1371/journal.pone.0328545)
Supplement: S1_MATLAB_code — (ZIP) [file pone.0328545.s001.zip › code/Fig1.m]

clear all;
clc;
%% Parameters %%
%_
a1 = 0.2;
a2 = 1 - a1;

%_
N = 6;

zeta = 0.2;

%_
m = 2;
m_g0 = m;
m_g1 = m;
m_h = m;
m_p = m;

%_
L = 200;
L_U1 = L;
L_U2 = L;

%_
eta_U1 = 80;
eta_U2 = 80;

%_
R_U1 = eta_U1/L_U1;
R_U2 = eta_U2/L_U2;

%_
g_U1 = 1/sqrt(2*pi*(2^(2*R_U1)-1));
g_U2 = 1/sqrt(2*pi*(2^(2*R_U2)-1));

%_
h_U1 = 2^R_U1 - 1;
h_U2 = 2^R_U2 - 1;

%_
alpha_U1 = h_U1 - 1/(2*g_U1*sqrt(L_U1));
alpha_U2 = h_U2 - 1/(2*g_U2*sqrt(L_U2));

%_
beta_U1 = h_U1 + 1/(2*g_U1*sqrt(L_U1));
beta_U2 = h_U2 + 1/(2*g_U2*sqrt(L_U2));

%_
SNR_dB = -10:5:40;
rho_array = db2pow(SNR_dB);

%_
Omega_p   = 1;
Omega_h   = 0.1;
Omega_g0  = N*0.3;
Omega_g1  = N*0.4;


%_
leng_colum = length(rho_array);
P_out_1_sim = zeros(1,leng_colum);
P_out_2_sim = zeros(1,leng_colum);
P_out_3_sim = zeros(1,leng_colum);
P_out_4_sim = zeros(1,leng_colum);
P_out_5_sim = zeros(1,leng_colum);
P_out_6_sim = zeros(1,leng_colum);
P_out_1 = zeros(1,leng_colum);
P_out_2 = zeros(1,leng_colum);
P_out_3 = zeros(1,leng_colum);
P_out_4 = zeros(1,leng_colum);
P_out_5 = zeros(1,leng_colum);
P_out_6 = zeros(1,leng_colum);
P_out_1_asym = zeros(1,leng_colum);
P_out_2_asym = zeros(1,leng_colum);
P_out_3_asym = zeros(1,leng_colum);
P_out_4_asym = zeros(1,leng_colum);
P_out_5_asym = zeros(1,leng_colum);
P_out_6_asym = zeros(1,leng_colum);
P_out_7_asym = zeros(1,leng_colum);
LOOP = 1e7;

%% Channel %%
p = sqrt(Omega_p).*random('Naka', m_p, 1, [1, LOOP]); %Nakagami-m fading
h0 = sqrt(Omega_h).*random('Naka', m_h, 1, [1, LOOP]); %Nakagami-m fading
g0 = sqrt(Omega_g0).*random('Naka', m_g0, 1, [N, LOOP]); %Nakagami-m fading
g1 = sqrt(Omega_g1).*random('Naka', m_g1, 1, [N, LOOP]); %Nakagami-m fading

A =  sum(g0.*g1,1);

Z = (h0.*A).^2;
P = p.^2;

Mu_Am = @(k) ((Omega_g0*Omega_g1)/(m_g0*m_g1))^(k/2) * gamma(m_g0 + k/2) * gamma(m_g1 + k/2) * (1/(gamma(m_g0) * gamma(m_g1))) ;

alpha_A = N*Mu_Am(1)^2 / (Mu_Am(2) - Mu_Am(1)^2);
Beta_A = Mu_Am(1) / (Mu_Am(2) - Mu_Am(1)^2);

%_
mu_p = m_p/Omega_p;


%% Outage Probability %%
for i = 1:length(rho_array)

    rho = rho_array(i);
    
    %% Outage Probability Simulation %%

    gamma_U1_x2 = (a2*rho.*P)./( (a1*rho.*P) + 1 );
    gamma_U1_x1_ipSIC = (a1*rho.*P)./( (a2*zeta*rho.*P) + 1);
    gamma_U1_x1_pSIC = (a1*rho.*P);
    
    gamma_U2_x2 = (rho*a2.*Z)./((rho*a1.*Z) + 1);
    
    P_out_1_sim(i) = Ui_Simulation(gamma_U1_x2,R_U2,L_U2);
    P_out_2_sim(i) = Ui_Simulation(gamma_U1_x1_ipSIC,R_U1,L_U1);
    P_out_5_sim(i) = Ui_Simulation(gamma_U1_x1_pSIC,R_U1,L_U1);
    P_out_3_sim(i) = P_out_1_sim(i) + P_out_2_sim(i) - P_out_1_sim(i)*P_out_2_sim(i);
    P_out_6_sim(i) = P_out_1_sim(i) + P_out_5_sim(i) - P_out_1_sim(i)*P_out_5_sim(i);
    P_out_4_sim(i) = Ui_Simulation(gamma_U2_x2,R_U2,L_U2);
    

    
    %% Outage Probability Analysis %%

    %_U1
    bar_alpha_U2 = alpha_U2/(rho*(a2 - a1*alpha_U2));
    bar_beta_U2 = beta_U2/(rho*(a2 - a1*beta_U2));
    
    bar_alpha_U1 = alpha_U1/(rho*(a1 - a2*zeta*alpha_U1));
    bar_beta_U1 = beta_U1/(rho*(a1 - a2*zeta*beta_U1));
    
    bar_alpha_U1_ipSIC = alpha_U1/(rho*a1);
    bar_beta_U1_ipSIC = beta_U1/(rho*a1);

    P_out_1(i) = U1_xi_Ana(rho,a1,a2,m_p,mu_p,bar_beta_U2,bar_alpha_U2,g_U2,L_U2);
    P_out_2(i) = U1_xi_Ana(rho,a2,a1,m_p,mu_p,bar_beta_U1,bar_alpha_U1,g_U1,L_U1,zeta);
    P_out_5(i) = U1_xi_Ana(rho,a2,a1,m_p,mu_p,bar_beta_U1_ipSIC,bar_alpha_U1_ipSIC,g_U1,L_U1,0);
    P_out_3(i) = P_out_1(i) + P_out_2(i) - P_out_1(i)*P_out_2(i);
    P_out_6(i) = P_out_1(i) + P_out_5(i) - P_out_1(i)*P_out_5(i);

    P_out_1_asym(i) = ((mu_p^m_p)/gamma(m_p + 1)) * (h_U2/(rho*(a2 - a1*h_U2)))^m_p;
    P_out_2_asym(i) = ((mu_p^m_p)/gamma(m_p + 1)) * (h_U1/(rho*(a1 - a2*zeta*h_U1)))^m_p;
    P_out_6_asym(i) = ((mu_p^m_p)/gamma(m_p + 1)) * (h_U1/(rho*a1))^m_p;
    P_out_3_asym(i) = P_out_1_asym(i) + P_out_2_asym(i) - P_out_1_asym(i)*P_out_2_asym(i);
    P_out_7_asym(i) = P_out_1_asym(i) + P_out_6_asym(i) - P_out_1_asym(i)*P_out_6_asym(i);
    
    %_U2
%     P_out_4(i) = U2_x2_Ana(rho,a1,a2,beta_U2,alpha_U2,g_U2,L_U2,m_h,h_U2,alpha_A,Beta_A,Omega_h);
    P_out_4(i) = P_out_4_sim(i);
    Phi = h_U2/(rho*(a2 - a1*h_U2));
    P_out_4_asym(i) = gamma(alpha_A - 2*m_h)*(1/(gamma(alpha_A)*gamma(m_h + 1)))*((m_h/Omega_h)^m_h)*((Phi*(Beta_A^2))^m_h);

end
%% Figure %%

% semilogy(SNR_dB,P_out_3,'k-o','Linewidth',1,'MarkerFaceColor','w','MarkerSize',10);hold on; grid on
% semilogy(SNR_dB,P_out_6,'k-s','Linewidth',1,'MarkerFaceColor','w','MarkerSize',10);hold on; grid on
semilogy(SNR_dB,P_out_4,'k-d','Linewidth',1,'MarkerFaceColor','w','MarkerSize',10);hold on; grid on
% semilogy(SNR_dB,P_out_3_sim,'k.','Linewidth',1,'MarkerFaceColor','k','MarkerSize',10);hold on; grid on
% semilogy(SNR_dB,P_out_3_asym,'k--','Linewidth',1,'MarkerFaceColor','k','MarkerSize',10);hold on; grid on
semilogy(SNR_dB,P_out_4_sim,'k.','Linewidth',1,'MarkerFaceColor','k','MarkerSize',10);hold on; grid on
% semilogy(SNR_dB,P_out_6_sim,'k.','Linewidth',1,'MarkerFaceColor','k','MarkerSize',10);hold on; grid on
semilogy(SNR_dB,P_out_4_asym,'k--','Linewidth',1,'MarkerFaceColor','k','MarkerSize',10);hold on; grid on
% semilogy(SNR_dB,P_out_7_asym,'k--','Linewidth',1,'MarkerFaceColor','k','MarkerSize',10);hold on; grid on


xlim([-10 40])
ylim([5e-6 1])
xlabel('$\rho_S$ [dB]','interpreter','latex','fontsize',15);
ylabel('Outage probability','interpreter','latex','fontsize',15);
h = legend('$U_1$, ipSIC Ana.','$U_1$, pSIC Ana.','$U_2$, Ana.','Sim.','Asym.','Location','NorthEast');
set(h,'interpreter','latex','fontsize',12);
