# Supplementary material for: Enhancing short-packet communications: BLER performance in RIS-assisted ambient backscatter NOMA systems
Source: PLoS One. 2025 Aug 5;20(8):e0328545. doi: 10.1371/journal.pone.0328545 (PMC12324139; doi:10.1371/journal.pone.0328545)
Supplement: S1_MATLAB_code — (ZIP) [file pone.0328545.s001.zip › code/SoSanh.m]

clear all;
clc;
%% Parameters %%
%_
a1 = 0.2;
a2 = 1 - a1;

%_
N = 2;

zeta = 0.01;

%_
m = 2;
m_g0 = m;
m_g1 = m;
m_h = m;
m_p = m;

%_
L = 200;
L_U1 = L;
L_U2 = L;

%_
eta_U1 = 80;
eta_U2 = 80;

%_
R_U1 = eta_U1/L_U1;
R_U2 = eta_U2/L_U2;

%_
g_U1 = 1/sqrt(2*pi*(2^(2*R_U1)-1));
g_U2 = 1/sqrt(2*pi*(2^(2*R_U2)-1));

%_
h_U1 = 2^R_U1 - 1;
h_U2 = 2^R_U2 - 1;

%_
alpha_U1 = h_U1 - 1/(2*g_U1*sqrt(L_U1));
alpha_U2 = h_U2 - 1/(2*g_U2*sqrt(L_U2));

%_
beta_U1 = h_U1 + 1/(2*g_U1*sqrt(L_U1));
beta_U2 = h_U2 + 1/(2*g_U2*sqrt(L_U2));

%_
SNR_dB = -10:5:40;
rho_array = db2pow(SNR_dB);

%_
Omega_p   = 1;
Omega_h   = 0.1;
Omega_g0  = N*0.3;
Omega_g1  = N*0.4;
Omega_g00  = N*0.1;
Omega_g11  = N*0.1;

%_
leng_colum = length(rho_array);
P_out_1_sim = zeros(1,leng_colum);
P_out_2_sim = zeros(1,leng_colum);
P_out_3_sim = zeros(1,leng_colum);
LOOP = 1e6;

%% Channel %%
p = sqrt(Omega_p).*random('Naka', m_p, 1, [1, LOOP]); %Nakagami-m fading
h0 = sqrt(Omega_h).*random('Naka', m_h, 1, [1, LOOP]); %Nakagami-m fading
g0 = sqrt(Omega_g0).*random('Naka', m_g0, 1, [N, LOOP]); %Nakagami-m fading
g1 = sqrt(Omega_g1).*random('Naka', m_g1, 1, [N, LOOP]); %Nakagami-m fading
g00 = sqrt(Omega_g00).*random('Naka', m_g0, 1, [N, LOOP]); %Nakagami-m fading
g11 = sqrt(Omega_g11).*random('Naka', m_g1, 1, [N, LOOP]); %Nakagami-m fading

A =  sum(g0.*g1,1);
A1 =  sum(g00.*g11,1);

Z = (h0.*A).^2;
Z1 = (h0.^2).*(p.^2);
Z2 = A1.^2;


Mu_Am = @(k) ((Omega_g0*Omega_g1)/(m_g0*m_g1))^(k/2) * gamma(m_g0 + k/2) * gamma(m_g1 + k/2) * (1/(gamma(m_g0) * gamma(m_g1))) ;

alpha_A = N*Mu_Am(1)^2 / (Mu_Am(2) - Mu_Am(1)^2);
Beta_A = Mu_Am(1) / (Mu_Am(2) - Mu_Am(1)^2);

%_
mu_p = m_p/Omega_p;


%% Outage Probability %%
for i = 1:length(rho_array)

    rho = rho_array(i);
    
    %% Outage Probability Simulation %%

    gamma_U2_x2 = (rho*a2.*Z)./((rho*a1.*Z) + 1);
    gamma_U2_BD = (rho*a2.*Z1)./((rho*a1.*Z1) + 1);
    gamma_U2_RIS = (rho*a2.*Z2)./((rho*a1.*Z2) + 1);
    
    P_out_1_sim(i) = Ui_Simulation(gamma_U2_x2,R_U2,L_U2);
    P_out_2_sim(i) = Ui_Simulation(gamma_U2_BD,R_U2,L_U2);
    P_out_3_sim(i) = Ui_Simulation(gamma_U2_RIS,R_U2,L_U2);

end
%% Figure %%


semilogy(SNR_dB,P_out_1_sim,'k-d','Linewidth',1,'MarkerFaceColor','k','MarkerSize',8);hold on; grid on
% semilogy(SNR_dB,P_out_2_sim,'k-o','Linewidth',1,'MarkerFaceColor','k','MarkerSize',8);hold on; grid on
semilogy(SNR_dB,P_out_3_sim,'k-s','Linewidth',1,'MarkerFaceColor','k','MarkerSize',8);hold on; grid on


xlim([-10 40])
ylim([1e-5 1])
xlabel('$\rho_S$ [dB]','interpreter','latex','fontsize',15);
ylabel('Outage probability of $U_2$','interpreter','latex','fontsize',15);
h = legend('BS$-$BD$-$RIS$-U_2$ link','BS$-$BD$-U_2$ link','BS$-$RIS$-U_2$ link','Location','NorthEast');
set(h,'interpreter','latex','fontsize',12);
