# Supplementary material for: Enhancing short-packet communications: BLER performance in RIS-assisted ambient backscatter NOMA systems
Source: PLoS One. 2025 Aug 5;20(8):e0328545. doi: 10.1371/journal.pone.0328545 (PMC12324139; doi:10.1371/journal.pone.0328545)
Supplement: S1_MATLAB_code — (ZIP) [file pone.0328545.s001.zip › code/U1_xi_Ana.m]

function result = U1_xi_Ana(rho,a1,a2,m_p,mu_p,bar_beta_Ui,bar_alpha_Ui,g_Ui,L_Ui,zeta)
  if nargin <= 9, zeta = 1; end

  bien_1 = 0;
  for w=0:10
        
    bien_1 = bien_1 + (((-1)^w)/factorial(w)) * ((mu_p^(m_p + w))/(m_p + w + 1)/(m_p + w))...
                        * ( (bar_beta_Ui^(m_p + w + 1)) * hypergeom([2 (m_p + w + 1)], (m_p + w + 2), -rho*a1*zeta*bar_beta_Ui)... 
                        -   (bar_alpha_Ui^(m_p + w + 1)) * hypergeom([2 (m_p + w + 1)], (m_p + w + 2), -rho*a1*zeta*bar_alpha_Ui));
  end
  
  result = rho*a2*g_Ui*sqrt(L_Ui)/gamma(m_p)*bien_1;
end
