# Supplementary material for: Enhancing short-packet communications: BLER performance in RIS-assisted ambient backscatter NOMA systems
Source: PLoS One. 2025 Aug 5;20(8):e0328545. doi: 10.1371/journal.pone.0328545 (PMC12324139; doi:10.1371/journal.pone.0328545)
Supplement: S1_MATLAB_code — (ZIP) [file pone.0328545.s001.zip › code/U2_x2_Ana.m]

function result = U2_x2_Ana(rho,a1,a2,beta_U2,alpha_U2,g_U2,L_U2,m_h,h_U2,alpha_A,Beta_A,Omega_h)
  W = 20;

  bien_1 = 0;
    for v=0:m_h-1
      for w=1:W
        psi_w = 0.5/g_U2/sqrt(L_U2) * cos((pi/2/W)*(2*w - 1)) + h_U2;
        Phi = psi_w/(rho*(a2 - a1*psi_w));
        
        
        bien_1 = bien_1 + sin((pi/2/W)*(2*w - 1)) * (2^(alpha_A - 2*v - 2))*(m_h^v)*(Beta_A^(2*v))*(Phi^v)*(1/(factorial(v)*Omega_h^v))...
                            .*meijerG([],[],[0,(1+alpha_A-(2*v))/2,(alpha_A-(2*v))/2],[],(Phi*m_h*(Beta_A^2))/(4*Omega_h));
      end
    end
  
  result = 1 - pi*g_U2*sqrt(L_U2)*(beta_U2 - alpha_U2) * (1/(W*gamma(alpha_A)*sqrt(pi))) * bien_1;
end
