# Supplementary material for: Enhancing short-packet communications: BLER performance in RIS-assisted ambient backscatter NOMA systems
Source: PLoS One. 2025 Aug 5;20(8):e0328545. doi: 10.1371/journal.pone.0328545 (PMC12324139; doi:10.1371/journal.pone.0328545)
Supplement: S1_MATLAB_code — (ZIP) [file pone.0328545.s001.zip › code/Ui_Simulation.m]

function result = Ui_Simulation(gamma_Ui,R_Ui,L_Ui,OMA)
  if nargin <= 3, OMA = 1; end
  
  rate_Ui = OMA*log2(1+gamma_Ui); % achiverate shannon
  V_Ui = (1-(1+gamma_Ui).^(-2));  % channel dispersion
  BLER_Ui = qfunc(log(2)*((rate_Ui - R_Ui)./sqrt(V_Ui/L_Ui)));

   result = mean(BLER_Ui);
end
